# Supplementary material for: Short-lived detection of an introduced vertebrate eDNA signal in a nearshore rocky reef environment
Source: PLoS One. 2021 Jun 4;16(6):e0245314. doi: 10.1371/journal.pone.0245314 (PMC8177635; doi:10.1371/journal.pone.0245314)
Supplement: S1 Table — Volume of water in mL filtered through for each sample from the dock transect. All samples from the cove and channel transects filtered all 1000 mL of water. (XLSX) [file pone.0245314.s007.xlsx]

## Sheet: Table S1
	S1 Table. Sample Volumes filtered. Volume of water in mL filtered through for each sample from the dock transect. All samples from the cove and channel transects filtered all 1000 mL of water.
	Sample Name	Volume of Water Filtered (mL)
	DK0-A	1000
	DK0-B	1000
	DK0-C	1000
	DK1-A	670
	DK1-B	490
	DK1-C	640
	DK2-A	1000
	DK2-B	1000
	DK2-C	1000
	DK3-A	650
	DK3-B	700
	DK3-C	875
	DK4-A	730
	DK4-B	780
	DK4-C	850
	DK5-A	820
	DK5-B	750
	DK5-C	850
	DK6-A	850
	DK6-B	820
	DK6-C	820
	DK7-A	800
	DK7-B	790
	DK7-C	800
	DK8-A	790
	DK8-B	810
	DK8-C	860
	DK9-A	850
	DK9-B	860
	DK9-C	720
	DK10-A	750
	DK10-B	840
	DK10-C	890
	DK11-A	1000
	DK11-B	1000
	DK11-C	1000
