# Supplementary material for: Short-lived detection of an introduced vertebrate eDNA signal in a nearshore rocky reef environment
Source: PLoS One. 2021 Jun 4;16(6):e0245314. doi: 10.1371/journal.pone.0245314 (PMC8177635; doi:10.1371/journal.pone.0245314)
Supplement: S2 Table — Includes the primer name, target species, primer sequence (5’ to 3’), Illumina Nextera index adapter, and target fragment length. Underlined and bolded sequences represent the original MiFish-U primer set. (XLSX) [file pone.0245314.s008.xlsx]

## Sheet: Table S2
	S2 Table. Primers used for Mi-Seq sequencing including the primer name, target species, primer sequence (5’ to 3’), Illumina Nextera index adapter, and target fragment length. Underlined and bolded sequences represent the original MiFish-U primer set.
	Primer Name	Target Species	Primer Sequence (5’ to 3’)	Fragment Length
	MiFish-U-F	Universal Fish	GTGTCGGTAAAACTCGTGCCAGC	176
	MiFish-U-R	Universal Fish	CATAGTGGGGTATCTAATCCCAGTTTG	176
	MiFish-U-F-Nex	Universal Fish	TCGTCGGCAGCGTCAGATGTGTATAAGAGACAGGTGTCGGTAAAACTCGTGCCAGC	176
	MiFish-U-R-Nex	Universal fish	TCGTCGGCAGCGTCAGATGTGTATAAGAGACAGGTCGGTAAAACTCGTGCCAGC	176
