# Supplementary material for: Short-lived detection of an introduced vertebrate eDNA signal in a nearshore rocky reef environment
Source: PLoS One. 2021 Jun 4;16(6):e0245314. doi: 10.1371/journal.pone.0245314 (PMC8177635; doi:10.1371/journal.pone.0245314)
Supplement: S4 Table — All taxa detected after data was cleaned. Each taxa states if it is a known native, if it is monitored by Reef Check, Partnership for Interdisciplinary Studies of Coastal Oceans (PISCO), or National Park Service (NPS), if it was detected at dock, cove, and/or channel transects, and the number of ASVs assigned to each taxa in 2016 (cove and channel) and 2017 (dock) data. Blank cells indicate “No”. (XLSX) [file pone.0245314.s010.xlsx]

## Sheet: Table S4
	S4 Table. All taxa detected during the 96 hours of sampling after data was cleaned. Each taxa states if it is a known native, if it is monitored by Reef Check, Partnership for Interdisciplinary Studies of Coastal Oceans (PISCO), or National Park Service (NPS), if it was detected at dock, cove, and/or channel transects, and the number of ASVs assigned to each taxa in 2016 (cove and channel) and 20…
	Phylum	Class	Order	Family	Genus	Species	Common Name	Known Native Species	Monitored by Reed Check	Monitored by PISCO	Monitored by NPS	Detected in Transect dock	Detected in Transect cove	Detected in Transect channel	Number of ASVs assigned for 2016 data	Number of ASVs assigned for 2017 data
	Chordata	Actinopterygii	Acanthuriformes	Acanthuridae	Acanthurus	Acanthurus xanthopterus	Yellowfin Surgeonfish					Yes			0	2
	Chordata	Actinopterygii	Anguilliformes									Yes			0	1
	Chordata	Actinopterygii	Anguilliformes	Congridae	Gnathophis	Gnathophis bathytopos	Blackgut Conger						Yes		1	0
	Chordata	Actinopterygii	Anguilliformes	Luvaridae	Luvarus	Luvarus imperialis	Luvar	Yes				Yes			0	3
	Chordata	Actinopterygii	Anguilliformes	Muraenidae	Gymnothorax	Gymnothorax mordax	CA Moray Eel	Yes		Yes	Yes	Yes	Yes	Yes	10	8
	Chordata	Actinopterygii	Anguilliformes	Nettastomatidae	Facciolella	Facciolella gilbertii	Dog witch-eel	Yes				Yes			0	1
	Chordata	Actinopterygii	Anguilliformes	Ophichthidae	Ophichthus	Ophichthus zophochir	Yellow Snake Eel	Yes					Yes	Yes	2	0
	Chordata	Actinopterygii	Atheriniformes	Atherinopsidae	Leuresthes	Leuresthes tenuis	CA Grunion	Yes				Yes			0	1
	Chordata	Actinopterygii	Atheriniformes	Atherinopsidae	Atherinops	Atherinops affinis	Topsmelt Silverside	Yes		Yes	Yes	Yes	Yes	Yes	18	20
	Chordata	Actinopterygii	Beloniformes	Belonidae	Cololabis	Cololabis saira	Pacific Saury	Yes				Yes			0	1
	Chordata	Actinopterygii	Blenniiformes	Blenniidae	Hypsoblennius	Hypsoblennius jenkinsi	Mussel Blenny	Yes				Yes	Yes	Yes	8	2
	Chordata	Actinopterygii	Blenniiformes	Blenniidae	Hypsoblennius	Hypsoblennius gilberti	Rockpool Blenny	Yes						Yes	1	0
	Chordata	Actinopterygii	Blenniiformes	Chaenopsidae	Chaenopsis	Chaenopsis alepidota	Orangethroat Pikeblenny	Yes					Yes		1	0
	Chordata	Actinopterygii	Blenniiformes	Clinidae	Heterostichus	Heterostichus rostratus	Giant Kelpfish	Yes		Yes	Yes	Yes	Yes	Yes	5	3
	Chordata	Actinopterygii	Blenniiformes	Clinidae	Gibbonsia							Yes	Yes	Yes	9	6
	Chordata	Actinopterygii	Beloniformes	Exocoetidae										Yes	1	0
	Chordata	Actinopterygii	Beloniformes	Exocoetidae	Cheilopogon								Yes		1	0
	Chordata	Actinopterygii	Beloniformes	Exocoetidae	Cheilopogon	Cheilopogon pinnatibarbatus	Bennett's flyingfish					Yes	Yes	Yes	14	1
	Chordata	Actinopterygii	Blenniiformes	Gobiesocidae	Gobiesox	Gobiesox rhessodon	CA Clingfish	Yes				Yes	Yes	Yes	3	6
	Chordata	Actinopterygii	Blenniiformes	Gobiesocidae	Gobiesox	Gobiesox maeandricus	Northern Clingfish	Yes					Yes	Yes	4	0
	Chordata	Actinopterygii	Blenniiformes	Gobiesocidae	Rimicola	Rimicola muscarum	Kelp Clingfish	Yes		Yes	Yes	Yes	Yes	Yes	4	1
	Chordata	Actinopterygii	Blenniiformes	Labrisomidae	Alloclinus	Alloclinus holderi	Island Kelpfish	Yes		Yes	Yes	Yes	Yes	Yes	8	2
	Chordata	Actinopterygii	Blenniiformes	Labrisomidae	Paraclinus	Paraclinus integripinnis	Reef Finspot	Yes				Yes	Yes	Yes	6	4
	Chordata	Actinopterygii	Carangiformes	Carangidae	Caranx							Yes			0	3
	Chordata	Actinopterygii	Carangiformes	Carangidae	Decapterus	Decapterus muroadsi	Amberstripe scad	Yes				Yes	Yes	Yes	3	1
	Chordata	Actinopterygii	Carangiformes	Carangidae	Trachurus	Trachurus symmetricus	Pacific Jack Mackerel	Yes		Yes	Yes	Yes	Yes	Yes	8	5
	Chordata	Actinopterygii	Chaetodontiformes	Chaetodontidae	Prognathodes	Prognathodes falcifer	Northern Scythe Butterflyfish					Yes			0	1
	Chordata	Actinopterygii	Chaetodontiformes	Chaetodontidae	Chaetodon	Chaetodon humeralis	Three Banded Butterflyfish					Yes			0	2
	Chordata	Actinopterygii	Clupeiformes	Clupeidae	Sardinops	Sardinops sagax	Pacific Sardine	Yes		Yes		Yes	Yes	Yes	24	4
	Chordata	Actinopterygii	Clupeiformes	Clupeidae	Spratelloides	Spratelloides delicatulus	Delicate Round Herring					Yes			0	1
	Chordata	Actinopterygii	Clupeiformes	Clupeidae	Amblygaster	Amblygaster sirm	Spotted Sardinella					Yes			0	4
	Chordata	Actinopterygii	Clupeiformes	Dussumieriidae	Etrumeus	Etrumeus teres	Red-eye Round Herring					Yes	Yes	Yes	3	3
	Chordata	Actinopterygii	Clupeiformes	Engraulidae	Engraulis	Engraulis mordax	Northern Anchovy	Yes		Yes	Yes	Yes	Yes	Yes	13	12
	Chordata	Actinopterygii	Gadiformes	Merlucciidae	Merluccius	Merluccius productus	North Pacific Hake	Yes					Yes		2	0
	Chordata	Actinopterygii	Gobiiformes	Gobiidae	Lethops	Lethops connectens	Halfblind Goby	Yes					Yes		1	0
	Chordata	Actinopterygii	Gobiiformes	Gobiidae	Lythrypnus	Lythrypnus zebra	Zebra Goby	Yes		Yes	Yes	Yes	Yes	Yes	18	2
	Chordata	Actinopterygii	Gobiiformes	Gobiidae	Typhlogobius	Typhlogobius californiensis	Blind Goby	Yes				Yes	Yes	Yes	5	2
	Chordata	Actinopterygii	Gobiiformes	Gobiidae	Rhinogobiops	Rhinogobiops nicholsii	Blackeye Goby	Yes		Yes		Yes	Yes		3	1
	Chordata	Actinopterygii	Istiophoriformes	Xiphiidae	Xiphias	Xiphias gladius	Swordgfish	Yes				Yes		Yes	1	1
	Chordata	Actinopterygii	Kurtiformes	Apogonidae	Apogon	Apogon guadalupensis	Guadalupe cardinalfish	Yes				Yes			0	1
	Chordata	Actinopterygii	Kurtiformes	Apogonidae	Apogon	Apogon pacificus	Pink Cardinalfish						Yes		1	0
	Chordata	Actinopterygii	Labriformes	Labridae	Halichoeres	Halichoeres semicinctus	Rock wrasse	Yes	Yes	Yes	Yes	Yes	Yes	Yes	5	13
	Chordata	Actinopterygii	Labriformes	Labridae	Halichoeres	Halichoeres californica	Senorita	Yes	Yes	Yes	Yes	Yes	Yes	Yes	8	9
	Chordata	Actinopterygii	Labriformes	Labridae	Bodianus	Bodianus pulcher	CA Sheephead	Yes	Yes	Yes	Yes	Yes	Yes	Yes	7	16
												Yes
	Chordata	Actinopterygii	Labriformes	Labridae	Scarus	Scarus niger	Dusky Parrotfish	Yes				Yes			0	1
	Chordata	Actinopterygii	Labriformes	Labridae	Choerodon	Choerodon anchorago	Orange-dotted Tuskfish	Yes				Yes			0	3
	Chordata	Actinopterygii	Labriformes	Labridae	Halichoeres							Yes			0	1
	Chordata	Actinopterygii	Labriformes	Labridae	Nicholsina	Nicholsina denticulata	Loosetooth Parrotfish						Yes		1	0
	Chordata	Actinopterygii	Lutjaniformes	Lutjanidae	Lutjanus	Lutjanus novemfasciatus	Pacific dog snapper					Yes			0	2
	Chordata	Actinopterygii	Lutjaniformes	Lutjanidae	Lutjanus							Yes			0	4
	Chordata	Actinopterygii	Lutjaniformes									Yes			0	2
	Chordata	Actinopterygii	Myctophiformes	Myctophidae	Triphoturus	Triphoturus mexicanus	Mexican Lampfish	Yes					Yes	Yes	2	0
	Chordata	Actinopterygii	Ophidiiformes	Bythitidae	Cataetyx			Yes				Yes			0	1
	Chordata	Actinopterygii	Ophidiiformes	Ophidiidae	Chilara	Chilara taylori	Spotted cusk eel	Yes					Yes	Yes	3	0
	Chordata	Actinopterygii	Pempheriformes	Polyprionidae	Stereolepis	Stereolepis gigas	Giant Seabass	Yes	Yes	Yes	Yes		Yes		2	0
	Chordata	Actinopterygii	Perciformes									Yes			0	1
	Chordata	Actinopterygii	Perciformes	Agonidae								Yes			0	1
	Chordata	Actinopterygii	Perciformes	Carangidae	Seriola	Seriola dorsalis	CA Yellowtail	Yes		Yes		Yes	Yes	Yes	10	5
	Chordata	Actinopterygii	Perciformes	Cottidae								Yes			0	1
	Chordata	Actinopterygii	Perciformes	Cottidae	Clinocottus	Clinocottus analis	Woolly Sculpin	Yes				Yes	Yes	Yes	3	2
												Yes
	Chordata	Actinopterygii	Perciformes	Cottidae	Ruscarius	Ruscarius creaseri	Roughcheek Sculpin	Yes				Yes	Yes	Yes	2	1
	Chordata	Actinopterygii	Perciformes	Embiotocidae	Embiotoca	Embiotoca jacksoni	Black Surfperch	Yes	Yes	Yes	Yes	Yes	Yes	Yes	3	1
	Chordata	Actinopterygii	Perciformes	Embiotocidae	Brachyistius	Brachyistius frenatus	Kelp Perch	Yes					Yes	Yes	2	0
	Chordata	Actinopterygii	Perciformes	Embiotocidae	Rhacochilus	Rhacochilus toxotes	Rubberlip Seaperch	Yes						Yes	1	0
	Chordata	Actinopterygii	Perciformes	Embiotocidae									Yes		1	0
	Chordata	Actinopterygii	Perciformes	Haemulidae								Yes			0	1
	Chordata	Actinopterygii	Perciformes	Haemulidae	Anisotremus	Anisotremus davidsonii	Sargo	Yes	Yes	Yes		Yes	Yes	Yes	10	1
	Chordata	Actinopterygii	Perciformes	Haemulidae	Microlepidotus	Microlepidotus inornatus	Wavyline grunt	Yes				Yes			0	1
	Chordata	Actinopterygii	Perciformes	Haemulidae	Brachygenys	Brachygenys californiensis	CA Salema	Yes		Yes		Yes			0	1
	Chordata	Actinopterygii	Perciformes	Kyphosidae	Girella	Girella nigricans	Opaleye	Yes	Yes	Yes	Yes	Yes	Yes	Yes	5	18
	Chordata	Actinopterygii	Perciformes	Kyphosidae	Kyphosus	Kyphosus azureus	Zebra-perch Sea Chub	Yes		Yes		Yes	Yes	Yes	7	5
												Yes
	Chordata	Actinopterygii	Perciformes	Kyphosidae	Medialuna	Medialuna californiensis	Halfmoon	Yes		Yes		Yes	Yes	Yes	10	12
	Chordata	Actinopterygii	Perciformes	Larbrisomidae	Labrisomus	Labrisomus xanti	Largemouth blenny	Yes	Yes	Yes		Yes	Yes	Yes	3	7
	Chordata	Actinopterygii	Perciformes	Malacanthidae	Caulolatilus	Caulolatilus princeps	Ocean Whitefish	Yes		Yes		Yes	Yes	Yes	8	1
	Chordata	Actinopterygii	Perciformes	Oplegnathidae	Oplegnathus	Oplegnathus fasciatus	Barred knifejaw					Yes			0	1
	Chordata	Actinopterygii	Perciformes	Pomacanthidae	Pomacanthus	Pomacanthus zonipectus	Cortez Angelfish							Yes	1	0
	Chordata	Actinopterygii	Perciformes	Pomacentridae	Azurina	Azurina hirundo	Swallow damselfish					Yes		Yes	2	1
	Chordata	Actinopterygii	Perciformes	Pomacentridae	Chromis	Chromis alta	Oval damselfish					Yes	Yes		1	1
	Chordata	Actinopterygii	Perciformes	Pomacentridae	Chromis	Chromis punctipinnis	Blacksmith	Yes	Yes	Yes	Yes	Yes	Yes	Yes	4	3
	Chordata	Actinopterygii	Perciformes	Pomacentridae	Hypsypops	Hypsypops rubicundus	Garibaldi	Yes	Yes	Yes	Yes	Yes	Yes	Yes	10	6
	Chordata	Actinopterygii	Perciformes	Pomacentridae	Pomacentrus									Yes	1	0
	Chordata	Actinopterygii	Perciformes	Sciaenidae	Umbrina	Umbrina roncador	Yellowfin Croaker	Yes			Yes	Yes			0	1
	Chordata	Actinopterygii	Perciformes	Sciaenidae	Cheilotrema	Cheilotrema saturnum	Black Croaker	Yes					Yes	Yes	7	0
	Chordata	Actinopterygii	Perciformes	Sebastes	Sebastes gilli			Yes	Yes	Yes	Yes		Yes	Yes	3	0
	Chordata	Actinopterygii	Perciformes	Sebastes				Yes					Yes	Yes	3	0
	Chordata	Actinopterygii	Perciformes	Serranidae	Mycteroperca	Mycteroperca jordani	Gulf grouper	Yes				Yes			0	1
	Chordata	Actinopterygii	Perciformes	Serranidae	Mycteroperca	Mycteroperca xenarcha	Broomtail grouper	Yes				Yes			0	1
	Chordata	Actinopterygii	Perciformes	Serranidae	Mycteroperca							Yes			0	17
	Chordata	Actinopterygii	Perciformes	Serranidae	Paralabrax	Paralabrax clathratus	Kelpbass	Yes	Yes	Yes	Yes	Yes	Yes	Yes	3	30
	Chordata	Actinopterygii	Perciformes	Serranidae	Paralabrax	Paralabrax nebulifer	Barred Sand Bass	Yes	Yes	Yes		Yes	Yes		2	1
	Chordata	Actinopterygii	Perciformes	Sphyraenidae	Sphyraena	Sphyraena argentea	Pacific Barracuda	Yes	Yes	Yes	Yes	Yes	Yes	Yes	8	1
	Chordata	Actinopterygii	Perciformes	Stichaeidae	Chirolophis	Chirolophis decoratus	Decorated warbonnet					Yes			0	1
	Chordata	Actinopterygii	Pleuronectiformes	Cynoglossidae	Symphurus	Symphurus atricaudus	California tonguefish	Yes				Yes			0	1
	Chordata	Actinopterygii	Pleuronectiformes	Paralichthyidae	Citharichthys	Citharichthys sordidus	Pacific Sanddab	Yes		Yes		Yes	Yes	Yes	2	1
												Yes
	Chordata	Actinopterygii	Pleuronectiformes	Paralichthyidae	Citharichthys	Citharichthys stigmaeus	Speckled Sanddab	Yes		Yes		Yes	Yes	Yes	6	2
												Yes
	Chordata	Actinopterygii	Pleuronectiformes	Paralichthyidae	Paralichthys	Paralichthys californicus	CA Halibut	Yes		Yes		Yes	Yes		3	1
	Chordata	Actinopterygii	Pleuronectiformes	Pleuronectidae	Pleuronichthys	Pleuronichthys coenosus	C-O sole	Yes		Yes		Yes	Yes	Yes	7	3
	Chordata	Actinopterygii	Scombriformes	Scombridae	Sarda	Sarda chiliensis	Eastern Pacific Bonito	Yes		Yes		Yes	Yes	Yes	6	2
												Yes
	Chordata	Actinopterygii	Scombriformes	Scombridae	Scomber	Scomber japonicus	Chub Mackerel	Yes		Yes		Yes	Yes	Yes	6	1
	Chordata	Actinopterygii	Scorpaeniformes	Scorpaenidae	Scorpaena	Scorpaena guttata	CA Scorpionfish	Yes		Yes		Yes	Yes	Yes	10	6
	Chordata	Actinopterygii	Scorpaeniformes	Scorpaenidae	Scorpaenodes	Scorpaenodes xyris	Rainbow Scorpionfish	Yes		Yes	Yes	Yes	Yes	Yes	10	2
	Chordata	Actinopterygii	Scombriformes	Scombridae	Thunnus	Thunnus alalunga	Albacore	Yes				Yes			0	1
	Chordata	Actinopterygii	Syngnathiformes	Syngnathidae	Syngnathus	Syngnathus leptorhynchus	Bay Pipefish	Yes				Yes			0	1
	Chordata	Actinopterygii	Syngnathiformes	Mullidae								Yes			0	1
	Chordata	Actinopterygii	Spariformes	Nemipteridae	Pentapodus	Pentapodus bifasciatus	White-Shouldered Whiptail					Yes			0	1
	Chordata	Actinopterygii	Tetraodontiformes	Molidae	Mola	Mola mola	Ocean Sunfish	Yes		Yes	Yes	Yes	Yes	Yes	1	1
	Chordata	Actinopterygii	Tetraodontiformes	Tetraodontidae	Canthigaster	Canthigaster solandri	Spotted Sharpnose					Yes			0	1
	Chordata	Actinopterygii	Tetraodontiformes	Balistidae	Melichthys	Melichthys niger	Black Triggerfish					Yes			0	2
	Chordata	Actinopterygii	Tetraodontiformes	Balistidae								Yes			0	4
	Chordata	Aves	Charadriiformes	Laridae	Larus	Larus occidentalis	Western Gull	Yes				Yes		Yes	1	1
	Chordata	Aves	Charadriiformes	Laridae	Larus							Yes	Yes	Yes	2	1
	Chordata	Chondrichthyes	Caracharhiniformes	Scyliorhinidae	Cephaloscyllium	Cephaloscyllium ventriosum	Swell shark	Yes		Yes	Yes	Yes	Yes	Yes	1	1
	Chordata	Chondrichthyes	Caracharhiniformes	Triakidae	Triakis	Triakis semifasciata	Leopard Shark	Yes		Yes			Yes	Yes	8	0
	Chordata	Chondrichthyes	Heterodontiformes	Heterodontidae	Heterodontus	Heterodontus francisci	Horn Shark	Yes	Yes	Yes	Yes	Yes	Yes	Yes	5	1
	Chordata	Chondrichthyes	Lamniformes	Lamnidae	Isurus	Isurus oxyrinchus	Shortfin mako							Yes	2	0
	Chordata	Chondrichthyes	Myliobatiformes	Dasyatidae								Yes			0	1
	Chordata	Chondrichthyes	Myliobatiformes	Dasyatidae	Pteroplatytrygon	Pteroplatytrygon violacea	Pelagic stingray	Yes		Yes			Yes	Yes	8	0
	Chordata	Chondrichthyes	Myliobatiformes	Myliobatidae	Myliobatis	Myliobatis californica	Bat Ray	Yes		Yes	Yes	Yes	Yes	Yes	12	2
	Chordata	Chondrichthyes	Myliobatiformes	Urolophidae	Urolophus	Urolophus halleri	Haller's Round Stingray	Yes				Yes	Yes	Yes	6	1
	Chordata	Chondrichthyes	Orectolobiformes	Rhincodonidae	Rhincodon	Rhincodon typus	Whaleshark					Yes			0	1
	Chordata	Chondrichthyes	Rajiformes	Rajidae	Raja	Beringraja binoculata	Big Skate	Yes					Yes		3	0
	Chordata	Chondrichthyes	Rhinopristiformes	Rhinobatidae	Pseudobatos	Pseudobatos productus	Shovelnose Guitarfish	Yes			Yes	Yes			0	1
	Chordata	Chondrichthyes	Squatiniformes	Squatinidae	Squatina	Squatina californica	Pacific Angelshark	Yes					Yes		4	0
	Chordata	Mammalia	Artiodactyla	Balanopteridae	Balaenoptera	Balaenoptera physalus	Fin Whale	Yes						Yes	2	0
	Chordata	Mammalia	Carnivora	Phocidae	Phoca									Yes	1	0
	Chordata	Mammalia	Carnivora	Phocidae	Phoca	Phoca vitulina	Harbor Seal	Yes					Yes	Yes	2	0
	Chordata	Mammalia	Carnivora	Otariidae	Zalophus	Zalophus californianus	CA Sea Lion	Yes				Yes	Yes	Yes	4	1
	Chordata	Mammalia	Cetacea	Delphinidae	Lagenorhynchus	Lagenorhynchus obliquidens	Pacific White-Sided Dolphin	Yes						Yes	1	0
	Chordata	Mammalia	Cetacea	Delphinidae	Tursiops	Tursiops truncatus	Bottlenose Dolphin	Yes					Yes	Yes	3	0
	Chordata	Mammalia	Cetacea	Delphinidae	Grampus	Grampus griseus	Risso’s Dolphin	Yes				Yes		Yes	2	1
	Chordata	Mammalia	Artiodactyla	Delphinidae								Yes	Yes	Yes	5	2
