# Supplementary material for: Short-lived detection of an introduced vertebrate eDNA signal in a nearshore rocky reef environment
Source: PLoS One. 2021 Jun 4;16(6):e0245314. doi: 10.1371/journal.pone.0245314 (PMC8177635; doi:10.1371/journal.pone.0245314)
Supplement: S5 Table — Betadisper analysis was run for each factor of each transect to ensure assumptions for PERMANOVA were met. All p-values were insignificant (p > 0.05) indicating that assumptions were met. (XLSX) [file pone.0245314.s011.xlsx]

## Sheet: Table S5
	S5 Table. Betadisper p-values. Betadisper analysis was run for each factor of each transect to ensure assumptions for PERMANOVA were met. All p-values were insignificant (p > 0.5) indicating that assumptions were met.
	Transect	Factor	Betadisper p-value
	Dock	Time Point	0.14
	Dock	Direction of Tide	0.88
	Cove	Time Point	0.29
	Cove	Direction of Tide	0.09
	Channel	Time Point	0.9
	Channel	Direction of Tide	0.08
